# Supplementary material for: Epoxy-Encapsulated ZnO–MWCNT Hybrid Nanocomposites with Enhanced Thermoelectric Performance for Low-Grade Heat-to-Power Conversion
Source: Polymers (Basel). 2023 Nov 26;15(23):4540. doi: 10.3390/polym15234540 (PMC10708207; doi:10.3390/polym15234540)
Supplement: Supplementary file 1 [file polymers-15-04540-s001.zip]

Archive with 1 entries (1 files):
- polymers-2702684-supplementary.pdf
